# Supplementary material for: A Disintegrin and Metalloproteinase with Thrombospondin Motifs 4 Regulates Pulmonary Vascular Hyperpermeability through Destruction of Glycocalyx in Acute Respiratory Distress Syndrome
Source: Int J Mol Sci. 2023 Nov 12;24(22):16230. doi: 10.3390/ijms242216230 (PMC10671186; doi:10.3390/ijms242216230)
Supplement: Supplementary file 1 [file ijms-24-16230-s001.zip]

Archive with 1 entries (1 files):
- ijms-2621719-supplementary.pdf
